# Supplementary material for: Characterization of a Potent, Selective, and Safe Inhibitor, Ac15(Az8)2, in Reversing Multidrug Resistance Mediated by Breast Cancer Resistance Protein (BCRP/ABCG2)
Source: Int J Mol Sci. 2022 Oct 31;23(21):13261. doi: 10.3390/ijms232113261 (PMC9653733; doi:10.3390/ijms232113261)
Supplement: Supplementary file 1 [file ijms-23-13261-s001.zip]

Archive with 1 entries (1 files):
- ijms-1953280-supplementary.pdf
